# Supplementary material for: Gestational Hypertension and High-Density Lipoprotein Function: An Explorative Study in Overweight/Obese Women of the DALI Cohort
Source: Antioxidants (Basel). 2022 Dec 29;12(1):68. doi: 10.3390/antiox12010068 (PMC9854490; doi:10.3390/antiox12010068)
Supplement: Supplementary file 1 [file antioxidants-12-00068-s001.zip]

Archive with 1 entries (1 files):
- antioxidants-2056995-supplementary.pdf
